# Supplementary material for: Strengthening Early Childhood Protective Factors Through Safe and Supportive Classrooms: Findings from Jump Start + COVID Support
Source: Children (Basel). 2025 Jun 20;12(7):812. doi: 10.3390/children12070812 (PMC12293144; doi:10.3390/children12070812)
Supplement: Supplementary file 1 [file children-12-00812-s001.zip]

Archive with 1 entries (1 files):
- children-3646120-supplementary.pdf
